# Supplementary material for: Assessing the Impact of Heyndrickxia coagulans Administered Through Sugar-Free Chewing Gum on Dental Biofilm: A Double-Blind Randomized Controlled Trial
Source: Nutrients. 2026 Mar 12;18(6):904. doi: 10.3390/nu18060904 (PMC13029583; doi:10.3390/nu18060904)
Supplement: Supplementary file 1 [file nutrients-18-00904-s001.zip]

Archive with 1 entries (1 files):
- nutrients-4173205-supplementary.pdf
